# Supplementary material for: A Functional Phylogenomic View of the Seed Plants
Source: PLoS Genet. 2011 Dec 15;7(12):e1002411. doi: 10.1371/journal.pgen.1002411 (PMC3240601; doi:10.1371/journal.pgen.1002411)
Supplement: Table S5 — GreenREV – a dedicated amino acid general time-reversible (GTR) substitution matrix estimated from our dataset. Rectangular symmetric GTR substitution rate matrix, where amino acids are ordered alphabetically according to their three-letter code. The bottom line contains the empirical amino acid frequencies in the same order. This can be used as a user-defined amino acid substitution matrix in RAxML using the -P option. See file GreenREV.txt. (TXT) [file pgen.1002411.s012.txt]

0.00000000000000000000000000000000000000000000000000000000000000000000000000000000 0.24906665541758948867467893251159694045782089233398437500000000000000000000000000 0.17472487577025588856294291417725617066025733947753906250000000000000000000000000 0.27543629527556889868833422951865941286087036132812500000000000000000000000000000 0.38011426352840554931944438976643141359090805053710937500000000000000000000000000 0.29486893065400060498504331008007284253835678100585937500000000000000000000000000 0.48050075236943090573049630620516836643218994140625000000000000000000000000000000 1.06595931896105944325370273872977122664451599121093750000000000000000000000000000 0.17406429162087469486586144284956390038132667541503906250000000000000000000000000 0.16331133054066782062108131867717020213603973388671875000000000000000000000000000 0.27361842925139395754641213898139540106058120727539062500000000000000000000000000 0.19835589973992565071547744537383550778031349182128906250000000000000000000000000 0.33331934746362840149558337543567176908254623413085937500000000000000000000000000 0.14920059254592468733768839683762053027749061584472656250000000000000000000000000 0.86108312376615814276448190867085941135883331298828125000000000000000000000000000 1.82656228363910377865408918296452611684799194335937500000000000000000000000000000 1.82704852456689370576725650607841089367866516113281250000000000000000000000000000 0.06633959359864544103047023781982716172933578491210937500000000000000000000000000 0.06039300726661109286474982127401744946837425231933593750000000000000000000000000 1.58774122063495304324476364854490384459495544433593750000000000000000000000000000 
0.24906665541758948867467893251159694045782089233398437500000000000000000000000000 0.00000000000000000000000000000000000000000000000000000000000000000000000000000000 0.36296581355206963825921206989733036607503890991210937500000000000000000000000000 0.16692098668719254628278747532021952793002128601074218750000000000000000000000000 0.42115175523846826166618484421633183956146240234375000000000000000000000000000000 1.25653995035041377015261332417139783501625061035156250000000000000000000000000000 0.30888188391583609737622850843763444572687149047851562500000000000000000000000000 0.60562497325554554006288299206062220036983489990234375000000000000000000000000000 1.18522880617040948791895971226040273904800415039062500000000000000000000000000000 0.18534071869633117479736483801389113068580627441406250000000000000000000000000000 0.30680310008945860245077597028284799307584762573242187500000000000000000000000000 2.80496689159493994836225283506792038679122924804687500000000000000000000000000000 0.28846000165834567718903258537466172128915786743164062500000000000000000000000000 0.15491043586528727149520534567272989079356193542480468750000000000000000000000000 0.40758520130770248268703426219872198998928070068359375000000000000000000000000000 0.60704413334628004594861749865231104195117950439453125000000000000000000000000000 0.46234026410877882007355310634011402726173400878906250000000000000000000000000000 0.27756213242507415950299787255062256008386611938476562500000000000000000000000000 0.15404358960786823651289978442946448922157287597656250000000000000000000000000000 0.17144745774473058030906713611329905688762664794921875000000000000000000000000000 
0.17472487577025588856294291417725617066025733947753906250000000000000000000000000 0.36296581355206963825921206989733036607503890991210937500000000000000000000000000 0.00000000000000000000000000000000000000000000000000000000000000000000000000000000 2.03882903656530301006455374590586870908737182617187500000000000000000000000000000 0.17341816474760970989699160327290883287787437438964843750000000000000000000000000 0.55299592114042916968230656493688002228736877441406250000000000000000000000000000 0.33036003729518115257235422177473083138465881347656250000000000000000000000000000 0.63262734143553944754501117131439968943595886230468750000000000000000000000000000 1.66830890865228598229919043660629540681838989257812500000000000000000000000000000 0.34263647693462312426859739389328751713037490844726562500000000000000000000000000 0.10170154543106327271750899399194167926907539367675781250000000000000000000000000 1.41212268797696127720087133639026433229446411132812500000000000000000000000000000 0.20480532499358661269184267439413815736770629882812500000000000000000000000000000 0.12353861406669214284548274918051902204751968383789062500000000000000000000000000 0.16286167593519171314930815697152866050601005554199218750000000000000000000000000 1.87722410621815138931367528130067512392997741699218750000000000000000000000000000 1.24066105120744296641532855574041604995727539062500000000000000000000000000000000 0.03861161296767223055637074935475538950413465499877929687500000000000000000000000 0.37945365543118442230863252007111441344022750854492187500000000000000000000000000 0.12019114078939241441190688419737853109836578369140625000000000000000000000000000 
0.27543629527556889868833422951865941286087036132812500000000000000000000000000000 0.16692098668719254628278747532021952793002128601074218750000000000000000000000000 2.03882903656530301006455374590586870908737182617187500000000000000000000000000000 0.00000000000000000000000000000000000000000000000000000000000000000000000000000000 0.07607440304629843608186234860113472677767276763916015625000000000000000000000000 0.22029467241502498353611372294835746288299560546875000000000000000000000000000000 2.98414190607331653026790263538714498281478881835937500000000000000000000000000000 0.65709251170254678875437548413174226880073547363281250000000000000000000000000000 0.46330369354534228776287818618584424257278442382812500000000000000000000000000000 0.12094953517665768538691395406203810125589370727539062500000000000000000000000000 0.07837656071213729147562077059774310328066349029541015625000000000000000000000000 0.14263243794440719214300372641446301713585853576660156250000000000000000000000000 0.11440163257180013811620256092282943427562713623046875000000000000000000000000000 0.06983114025234067601122234236754593439400196075439453125000000000000000000000000 0.17635565656447033111575706243456806987524032592773437500000000000000000000000000 0.37836664527556973514066385178011842072010040283203125000000000000000000000000000 0.25910822353003154505657334993884433060884475708007812500000000000000000000000000 0.04203971601781094497018997913073690142482519149780273437500000000000000000000000 0.17803748796791402098094181383203249424695968627929687500000000000000000000000000 0.15294731569407582494335429146303795278072357177734375000000000000000000000000000 
0.38011426352840554931944438976643141359090805053710937500000000000000000000000000 0.42115175523846826166618484421633183956146240234375000000000000000000000000000000 0.17341816474760970989699160327290883287787437438964843750000000000000000000000000 0.07607440304629843608186234860113472677767276763916015625000000000000000000000000 0.00000000000000000000000000000000000000000000000000000000000000000000000000000000 0.09804981946662648384371863130581914447247982025146484375000000000000000000000000 0.04793052458825209499737596274826501030474901199340820312500000000000000000000000 0.30319974896724599666697486100019887089729309082031250000000000000000000000000000 0.33522102171764628364414306815888267010450363159179687500000000000000000000000000 0.16379415174461450788179206483619054779410362243652343750000000000000000000000000 0.29146895365630809404677847851417027413845062255859375000000000000000000000000000 0.03940877072229700267547158887282421346753835678100585937500000000000000000000000 0.18033954603592955434621103449899237602949142456054687500000000000000000000000000 0.49384246649531804429500425612786784768104553222656250000000000000000000000000000 0.09110789878552684462054145342335687018930912017822265625000000000000000000000000 0.97727314609569548853329479243257082998752593994140625000000000000000000000000000 0.22038969605251557126734951452817767858505249023437500000000000000000000000000000 0.37154766946588668741213723478722386062145233154296875000000000000000000000000000 0.67749973251382966665801177441608160734176635742187500000000000000000000000000000 0.42377877359486648689568255576887167990207672119140625000000000000000000000000000 
0.29486893065400060498504331008007284253835678100585937500000000000000000000000000 1.25653995035041377015261332417139783501625061035156250000000000000000000000000000 0.55299592114042916968230656493688002228736877441406250000000000000000000000000000 0.22029467241502498353611372294835746288299560546875000000000000000000000000000000 0.09804981946662648384371863130581914447247982025146484375000000000000000000000000 0.00000000000000000000000000000000000000000000000000000000000000000000000000000000 1.62725859143791939942502722260542213916778564453125000000000000000000000000000000 0.20214875760042708141561718093726085498929023742675781250000000000000000000000000 2.48462432466808591513540704909246414899826049804687500000000000000000000000000000 0.09611981626822387048125762021300033666193485260009765625000000000000000000000000 0.43757137252122535464593511278508231043815612792968750000000000000000000000000000 1.26653573076436409827749685064190998673439025878906250000000000000000000000000000 0.23740851282908984054564882626436883583664894104003906250000000000000000000000000 0.07847234695900304202176300805149367079138755798339843750000000000000000000000000 0.78918510854542656129950728427502326667308807373046875000000000000000000000000000 0.47298149489792140620636473613558337092399597167968750000000000000000000000000000 0.36632265164628685649716999250813387334346771240234375000000000000000000000000000 0.08562867129270161636878100352987530641257762908935546875000000000000000000000000 0.12973766014794815837340991038217907771468162536621093750000000000000000000000000 0.15070972911708105379524624822806799784302711486816406250000000000000000000000000 
0.48050075236943090573049630620516836643218994140625000000000000000000000000000000 0.30888188391583609737622850843763444572687149047851562500000000000000000000000000 0.33036003729518115257235422177473083138465881347656250000000000000000000000000000 2.98414190607331653026790263538714498281478881835937500000000000000000000000000000 0.04793052458825209499737596274826501030474901199340820312500000000000000000000000 1.62725859143791939942502722260542213916778564453125000000000000000000000000000000 0.00000000000000000000000000000000000000000000000000000000000000000000000000000000 0.54011835868240731794998055192991159856319427490234375000000000000000000000000000 0.18187215447348500929614090182440122589468955993652343750000000000000000000000000 0.07184341869744370612238526518922299146652221679687500000000000000000000000000000 0.10788259436262206958367926290520699694752693176269531250000000000000000000000000 0.82211238692189470000926121429074555635452270507812500000000000000000000000000000 0.13485323790518716213782113300112541764974594116210937500000000000000000000000000 0.06243170503634706824946931646991288289427757263183593750000000000000000000000000 0.18523772378216735168265927313768770545721054077148437500000000000000000000000000 0.30704705042734203868093345590750686824321746826171875000000000000000000000000000 0.25970311944790414049322180289891548454761505126953125000000000000000000000000000 0.04754171472380809559954428777928114868700504302978515625000000000000000000000000 0.07519217110826548200464003457454964518547058105468750000000000000000000000000000 0.28620447054778480611147983836417552083730697631835937500000000000000000000000000 
1.06595931896105944325370273872977122664451599121093750000000000000000000000000000 0.60562497325554554006288299206062220036983489990234375000000000000000000000000000 0.63262734143553944754501117131439968943595886230468750000000000000000000000000000 0.65709251170254678875437548413174226880073547363281250000000000000000000000000000 0.30319974896724599666697486100019887089729309082031250000000000000000000000000000 0.20214875760042708141561718093726085498929023742675781250000000000000000000000000 0.54011835868240731794998055192991159856319427490234375000000000000000000000000000 0.00000000000000000000000000000000000000000000000000000000000000000000000000000000 0.18335455006041578851494477930827997624874114990234375000000000000000000000000000 0.06736290170597676596475622545767691917717456817626953125000000000000000000000000 0.10075795661681910542206708214507671073079109191894531250000000000000000000000000 0.21586202182029345930658337238128297030925750732421875000000000000000000000000000 0.13137034198360572623265341007936513051390647888183593750000000000000000000000000 0.10997334902987949967201330991883878596127033233642578125000000000000000000000000 0.19660186833244042148294283833820372819900512695312500000000000000000000000000000 0.87326451796283310891055862157372757792472839355468750000000000000000000000000000 0.22312715997793597377807373050018213689327239990234375000000000000000000000000000 0.26137064804150117458547697424364741891622543334960937500000000000000000000000000 0.08338061554489217819252644403604790568351745605468750000000000000000000000000000 0.34131728773738495563705441782076377421617507934570312500000000000000000000000000 
0.17406429162087469486586144284956390038132667541503906250000000000000000000000000 1.18522880617040948791895971226040273904800415039062500000000000000000000000000000 1.66830890865228598229919043660629540681838989257812500000000000000000000000000000 0.46330369354534228776287818618584424257278442382812500000000000000000000000000000 0.33522102171764628364414306815888267010450363159179687500000000000000000000000000 2.48462432466808591513540704909246414899826049804687500000000000000000000000000000 0.18187215447348500929614090182440122589468955993652343750000000000000000000000000 0.18335455006041578851494477930827997624874114990234375000000000000000000000000000 0.00000000000000000000000000000000000000000000000000000000000000000000000000000000 0.18958813146546216188426114968024194240570068359375000000000000000000000000000000 0.34272832976539663318860107210639398545026779174804687500000000000000000000000000 0.15770267745749233512242426513694226741790771484375000000000000000000000000000000 0.16612956235707448948701880908629391342401504516601562500000000000000000000000000 0.30820792986291645210172873703413642942905426025390625000000000000000000000000000 0.59519308821056438052465864529949612915515899658203125000000000000000000000000000 0.44349777845767951456323885395249817520380020141601562500000000000000000000000000 0.32818129681670082931077558896504342555999755859375000000000000000000000000000000 0.09037443666153523180728512897985638119280338287353515625000000000000000000000000 2.07176490320442452386373588524293154478073120117187500000000000000000000000000000 0.08249397771481344066035745754561503417789936065673828125000000000000000000000000 
0.16331133054066782062108131867717020213603973388671875000000000000000000000000000 0.18534071869633117479736483801389113068580627441406250000000000000000000000000000 0.34263647693462312426859739389328751713037490844726562500000000000000000000000000 0.12094953517665768538691395406203810125589370727539062500000000000000000000000000 0.16379415174461450788179206483619054779410362243652343750000000000000000000000000 0.09611981626822387048125762021300033666193485260009765625000000000000000000000000 0.07184341869744370612238526518922299146652221679687500000000000000000000000000000 0.06736290170597676596475622545767691917717456817626953125000000000000000000000000 0.18958813146546216188426114968024194240570068359375000000000000000000000000000000 0.00000000000000000000000000000000000000000000000000000000000000000000000000000000 1.82147784967331127781164923362666741013526916503906250000000000000000000000000000 0.17514880818411013296831413299514679238200187683105468750000000000000000000000000 1.67457294387097355148341648600762709975242614746093750000000000000000000000000000 0.75197822973769457011172789862030185759067535400390625000000000000000000000000000 0.12781804852394260119119451246660901233553886413574218750000000000000000000000000 0.22502962593300937510498727078811498358845710754394531250000000000000000000000000 1.02717962589138500639762696664547547698020935058593750000000000000000000000000000 0.05853687790255517747750602097767114173620939254760742187500000000000000000000000 0.14050511871071044711634101531672058627009391784667968750000000000000000000000000 4.95289211970323517419956260710023343563079833984375000000000000000000000000000000 
0.27361842925139395754641213898139540106058120727539062500000000000000000000000000 0.30680310008945860245077597028284799307584762573242187500000000000000000000000000 0.10170154543106327271750899399194167926907539367675781250000000000000000000000000 0.07837656071213729147562077059774310328066349029541015625000000000000000000000000 0.29146895365630809404677847851417027413845062255859375000000000000000000000000000 0.43757137252122535464593511278508231043815612792968750000000000000000000000000000 0.10788259436262206958367926290520699694752693176269531250000000000000000000000000 0.10075795661681910542206708214507671073079109191894531250000000000000000000000000 0.34272832976539663318860107210639398545026779174804687500000000000000000000000000 1.82147784967331127781164923362666741013526916503906250000000000000000000000000000 0.00000000000000000000000000000000000000000000000000000000000000000000000000000000 0.11753921674944020625552809633518336340785026550292968750000000000000000000000000 1.62519096471306334628081913251662626862525939941406250000000000000000000000000000 1.61900213589221975141185794200282543897628784179687500000000000000000000000000000 0.43677982542984600256019689368258696049451828002929687500000000000000000000000000 0.47755189472352704838087333882867824286222457885742187500000000000000000000000000 0.28515828364726081289859394019003957509994506835937500000000000000000000000000000 0.29215850436007750889899625690304674208164215087890625000000000000000000000000000 0.17604208349679159595346789046743651852011680603027343750000000000000000000000000 1.23187558549320042011743225884856656193733215332031250000000000000000000000000000 
0.19835589973992565071547744537383550778031349182128906250000000000000000000000000 2.80496689159493994836225283506792038679122924804687500000000000000000000000000000 1.41212268797696127720087133639026433229446411132812500000000000000000000000000000 0.14263243794440719214300372641446301713585853576660156250000000000000000000000000 0.03940877072229700267547158887282421346753835678100585937500000000000000000000000 1.26653573076436409827749685064190998673439025878906250000000000000000000000000000 0.82211238692189470000926121429074555635452270507812500000000000000000000000000000 0.21586202182029345930658337238128297030925750732421875000000000000000000000000000 0.15770267745749233512242426513694226741790771484375000000000000000000000000000000 0.17514880818411013296831413299514679238200187683105468750000000000000000000000000 0.11753921674944020625552809633518336340785026550292968750000000000000000000000000 0.00000000000000000000000000000000000000000000000000000000000000000000000000000000 0.36160711777689091839249613258289173245429992675781250000000000000000000000000000 0.06668611272815347379427919349836884066462516784667968750000000000000000000000000 0.16616763546327531497759366629907162860035896301269531250000000000000000000000000 0.37077994727083490866803572316712234169244766235351562500000000000000000000000000 0.67070167606449648811661745639867149293422698974609375000000000000000000000000000 0.04591518290226630216732672806756454519927501678466796875000000000000000000000000 0.07521948654766148767425448795620468445122241973876953125000000000000000000000000 0.14109761179682225873399659121787408366799354553222656250000000000000000000000000 
0.33331934746362840149558337543567176908254623413085937500000000000000000000000000 0.28846000165834567718903258537466172128915786743164062500000000000000000000000000 0.20480532499358661269184267439413815736770629882812500000000000000000000000000000 0.11440163257180013811620256092282943427562713623046875000000000000000000000000000 0.18033954603592955434621103449899237602949142456054687500000000000000000000000000 0.23740851282908984054564882626436883583664894104003906250000000000000000000000000 0.13485323790518716213782113300112541764974594116210937500000000000000000000000000 0.13137034198360572623265341007936513051390647888183593750000000000000000000000000 0.16612956235707448948701880908629391342401504516601562500000000000000000000000000 1.67457294387097355148341648600762709975242614746093750000000000000000000000000000 1.62519096471306334628081913251662626862525939941406250000000000000000000000000000 0.36160711777689091839249613258289173245429992675781250000000000000000000000000000 0.00000000000000000000000000000000000000000000000000000000000000000000000000000000 0.24395849646184833425799354245100403204560279846191406250000000000000000000000000 0.11299779827421319033931013109395280480384826660156250000000000000000000000000000 0.18637706442475754364807016827398911118507385253906250000000000000000000000000000 0.94403238370494779729824585956521332263946533203125000000000000000000000000000000 0.22302801021984289264743495095899561420083045959472656250000000000000000000000000 0.14077872326994303464609004095109412446618080139160156250000000000000000000000000 0.88084853075060598470713557617273181676864624023437500000000000000000000000000000 
0.14920059254592468733768839683762053027749061584472656250000000000000000000000000 0.15491043586528727149520534567272989079356193542480468750000000000000000000000000 0.12353861406669214284548274918051902204751968383789062500000000000000000000000000 0.06983114025234067601122234236754593439400196075439453125000000000000000000000000 0.49384246649531804429500425612786784768104553222656250000000000000000000000000000 0.07847234695900304202176300805149367079138755798339843750000000000000000000000000 0.06243170503634706824946931646991288289427757263183593750000000000000000000000000 0.10997334902987949967201330991883878596127033233642578125000000000000000000000000 0.30820792986291645210172873703413642942905426025390625000000000000000000000000000 0.75197822973769457011172789862030185759067535400390625000000000000000000000000000 1.61900213589221975141185794200282543897628784179687500000000000000000000000000000 0.06668611272815347379427919349836884066462516784667968750000000000000000000000000 0.24395849646184833425799354245100403204560279846191406250000000000000000000000000 0.00000000000000000000000000000000000000000000000000000000000000000000000000000000 0.14844785286557049541755759491934441030025482177734375000000000000000000000000000 0.55421227400545169938794742847676388919353485107421875000000000000000000000000000 0.15711311990903265023433732494595460593700408935546875000000000000000000000000000 0.33620307147886202558950685670424718409776687622070312500000000000000000000000000 2.81970074378520951796645022113807499408721923828125000000000000000000000000000000 0.43739470668979441025925325448042713105678558349609375000000000000000000000000000 
0.86108312376615814276448190867085941135883331298828125000000000000000000000000000 0.40758520130770248268703426219872198998928070068359375000000000000000000000000000 0.16286167593519171314930815697152866050601005554199218750000000000000000000000000 0.17635565656447033111575706243456806987524032592773437500000000000000000000000000 0.09110789878552684462054145342335687018930912017822265625000000000000000000000000 0.78918510854542656129950728427502326667308807373046875000000000000000000000000000 0.18523772378216735168265927313768770545721054077148437500000000000000000000000000 0.19660186833244042148294283833820372819900512695312500000000000000000000000000000 0.59519308821056438052465864529949612915515899658203125000000000000000000000000000 0.12781804852394260119119451246660901233553886413574218750000000000000000000000000 0.43677982542984600256019689368258696049451828002929687500000000000000000000000000 0.16616763546327531497759366629907162860035896301269531250000000000000000000000000 0.11299779827421319033931013109395280480384826660156250000000000000000000000000000 0.14844785286557049541755759491934441030025482177734375000000000000000000000000000 0.00000000000000000000000000000000000000000000000000000000000000000000000000000000 1.37100691730352841624096527084475383162498474121093750000000000000000000000000000 0.69377649620494730164921293180668726563453674316406250000000000000000000000000000 0.05513961259411814114228533867390069644898176193237304687500000000000000000000000 0.10483272141382840580980939648725325241684913635253906250000000000000000000000000 0.18815049297184066601218432879250030964612960815429687500000000000000000000000000 
1.82656228363910377865408918296452611684799194335937500000000000000000000000000000 0.60704413334628004594861749865231104195117950439453125000000000000000000000000000 1.87722410621815138931367528130067512392997741699218750000000000000000000000000000 0.37836664527556973514066385178011842072010040283203125000000000000000000000000000 0.97727314609569548853329479243257082998752593994140625000000000000000000000000000 0.47298149489792140620636473613558337092399597167968750000000000000000000000000000 0.30704705042734203868093345590750686824321746826171875000000000000000000000000000 0.87326451796283310891055862157372757792472839355468750000000000000000000000000000 0.44349777845767951456323885395249817520380020141601562500000000000000000000000000 0.22502962593300937510498727078811498358845710754394531250000000000000000000000000 0.47755189472352704838087333882867824286222457885742187500000000000000000000000000 0.37077994727083490866803572316712234169244766235351562500000000000000000000000000 0.18637706442475754364807016827398911118507385253906250000000000000000000000000000 0.55421227400545169938794742847676388919353485107421875000000000000000000000000000 1.37100691730352841624096527084475383162498474121093750000000000000000000000000000 0.00000000000000000000000000000000000000000000000000000000000000000000000000000000 2.69543365094491349509553401730954647064208984375000000000000000000000000000000000 0.12116641487673096566624053593841381371021270751953125000000000000000000000000000 0.27488036057071774109772377414628863334655761718750000000000000000000000000000000 0.27364525980826637230336473294300958514213562011718750000000000000000000000000000 
1.82704852456689370576725650607841089367866516113281250000000000000000000000000000 0.46234026410877882007355310634011402726173400878906250000000000000000000000000000 1.24066105120744296641532855574041604995727539062500000000000000000000000000000000 0.25910822353003154505657334993884433060884475708007812500000000000000000000000000 0.22038969605251557126734951452817767858505249023437500000000000000000000000000000 0.36632265164628685649716999250813387334346771240234375000000000000000000000000000 0.25970311944790414049322180289891548454761505126953125000000000000000000000000000 0.22312715997793597377807373050018213689327239990234375000000000000000000000000000 0.32818129681670082931077558896504342555999755859375000000000000000000000000000000 1.02717962589138500639762696664547547698020935058593750000000000000000000000000000 0.28515828364726081289859394019003957509994506835937500000000000000000000000000000 0.67070167606449648811661745639867149293422698974609375000000000000000000000000000 0.94403238370494779729824585956521332263946533203125000000000000000000000000000000 0.15711311990903265023433732494595460593700408935546875000000000000000000000000000 0.69377649620494730164921293180668726563453674316406250000000000000000000000000000 2.69543365094491349509553401730954647064208984375000000000000000000000000000000000 0.00000000000000000000000000000000000000000000000000000000000000000000000000000000 0.05818441410712622829937146207157638855278491973876953125000000000000000000000000 0.18590630402915883645498240639426512643694877624511718750000000000000000000000000 0.74459237673524558687176977400667965412139892578125000000000000000000000000000000 
0.06633959359864544103047023781982716172933578491210937500000000000000000000000000 0.27756213242507415950299787255062256008386611938476562500000000000000000000000000 0.03861161296767223055637074935475538950413465499877929687500000000000000000000000 0.04203971601781094497018997913073690142482519149780273437500000000000000000000000 0.37154766946588668741213723478722386062145233154296875000000000000000000000000000 0.08562867129270161636878100352987530641257762908935546875000000000000000000000000 0.04754171472380809559954428777928114868700504302978515625000000000000000000000000 0.26137064804150117458547697424364741891622543334960937500000000000000000000000000 0.09037443666153523180728512897985638119280338287353515625000000000000000000000000 0.05853687790255517747750602097767114173620939254760742187500000000000000000000000 0.29215850436007750889899625690304674208164215087890625000000000000000000000000000 0.04591518290226630216732672806756454519927501678466796875000000000000000000000000 0.22302801021984289264743495095899561420083045959472656250000000000000000000000000 0.33620307147886202558950685670424718409776687622070312500000000000000000000000000 0.05513961259411814114228533867390069644898176193237304687500000000000000000000000 0.12116641487673096566624053593841381371021270751953125000000000000000000000000000 0.05818441410712622829937146207157638855278491973876953125000000000000000000000000 0.00000000000000000000000000000000000000000000000000000000000000000000000000000000 0.35862850905151250069380353124870453029870986938476562500000000000000000000000000 0.10617538182418348458035950443445472046732902526855468750000000000000000000000000 
0.06039300726661109286474982127401744946837425231933593750000000000000000000000000 0.15404358960786823651289978442946448922157287597656250000000000000000000000000000 0.37945365543118442230863252007111441344022750854492187500000000000000000000000000 0.17803748796791402098094181383203249424695968627929687500000000000000000000000000 0.67749973251382966665801177441608160734176635742187500000000000000000000000000000 0.12973766014794815837340991038217907771468162536621093750000000000000000000000000 0.07519217110826548200464003457454964518547058105468750000000000000000000000000000 0.08338061554489217819252644403604790568351745605468750000000000000000000000000000 2.07176490320442452386373588524293154478073120117187500000000000000000000000000000 0.14050511871071044711634101531672058627009391784667968750000000000000000000000000 0.17604208349679159595346789046743651852011680603027343750000000000000000000000000 0.07521948654766148767425448795620468445122241973876953125000000000000000000000000 0.14077872326994303464609004095109412446618080139160156250000000000000000000000000 2.81970074378520951796645022113807499408721923828125000000000000000000000000000000 0.10483272141382840580980939648725325241684913635253906250000000000000000000000000 0.27488036057071774109772377414628863334655761718750000000000000000000000000000000 0.18590630402915883645498240639426512643694877624511718750000000000000000000000000 0.35862850905151250069380353124870453029870986938476562500000000000000000000000000 0.00000000000000000000000000000000000000000000000000000000000000000000000000000000 1.00000000000000000000000000000000000000000000000000000000000000000000000000000000 
1.58774122063495304324476364854490384459495544433593750000000000000000000000000000 0.17144745774473058030906713611329905688762664794921875000000000000000000000000000 0.12019114078939241441190688419737853109836578369140625000000000000000000000000000 0.15294731569407582494335429146303795278072357177734375000000000000000000000000000 0.42377877359486648689568255576887167990207672119140625000000000000000000000000000 0.15070972911708105379524624822806799784302711486816406250000000000000000000000000 0.28620447054778480611147983836417552083730697631835937500000000000000000000000000 0.34131728773738495563705441782076377421617507934570312500000000000000000000000000 0.08249397771481344066035745754561503417789936065673828125000000000000000000000000 4.95289211970323517419956260710023343563079833984375000000000000000000000000000000 1.23187558549320042011743225884856656193733215332031250000000000000000000000000000 0.14109761179682225873399659121787408366799354553222656250000000000000000000000000 0.88084853075060598470713557617273181676864624023437500000000000000000000000000000 0.43739470668979441025925325448042713105678558349609375000000000000000000000000000 0.18815049297184066601218432879250030964612960815429687500000000000000000000000000 0.27364525980826637230336473294300958514213562011718750000000000000000000000000000 0.74459237673524558687176977400667965412139892578125000000000000000000000000000000 0.10617538182418348458035950443445472046732902526855468750000000000000000000000000 1.00000000000000000000000000000000000000000000000000000000000000000000000000000000 0.00000000000000000000000000000000000000000000000000000000000000000000000000000000 
0.06888890150970185255463462681291275657713413238525390625000000000000000000000000 0.05464999163378495006249124799069250002503395080566406250000000000000000000000000 0.04218974812349222253127223325464001391083002090454101562500000000000000000000000 0.05201850739156892861059233723608485888689756393432617187500000000000000000000000 0.02548883755510196816307377787325094686821103096008300781250000000000000000000000 0.03977066778760506710055366852429870050400495529174804687500000000000000000000000 0.06020092818685373464715482327846984844654798507690429687500000000000000000000000 0.06304492791082970393201634351498796604573726654052734375000000000000000000000000 0.03026822944854506980405517424514982849359512329101562500000000000000000000000000 0.05139881509012760724131041456530510913580656051635742187500000000000000000000000 0.08422283524886185757107881499905488453805446624755859375000000000000000000000000 0.05768611839020615361661725728481542319059371948242187500000000000000000000000000 0.02950267345560794382541836000655166571959853172302246093750000000000000000000000 0.04399596023003397166073469293223752174526453018188476562500000000000000000000000 0.05128562253364051665149858649783709552139043807983398437500000000000000000000000 0.07705146271263474400115001117228530347347259521484375000000000000000000000000000 0.04971128281847685820293847314133017789572477340698242187500000000000000000000000 0.02194052966891739397947702627789112739264965057373046875000000000000000000000000 0.03350522895839487536040479653820511884987354278564453125000000000000000000000000 0.06317873134561453885016391041062888689339160919189453125000000000000000000000000 
